# Supplementary material for: Mediator Subunit Med15 Regulates Cell Morphology and Mating in Candida lusitaniae
Source: J Fungi (Basel). 2023 Mar 8;9(3):333. doi: 10.3390/jof9030333 (PMC10053558; doi:10.3390/jof9030333)
Supplement: Supplementary file 1 [file jof-09-00333-s001.zip]

Archive with 10 entries (10 files):
- Figure S1_Clusters.tif
- Figure S2_hyphalgrowth.tif
- Figure S3.tif
- Figure S4_Alignments.tif
- Suppl Figure Legends.pdf
- Table S1_primers.pdf
- Table S2_SNP.pdf
- Table S3_ProtKOvsREC.xlsx
- Table S4_ProtRECvsWT.xlsx
- Table S5_Summary.pdf
