# Supplementary material for: Mediator Subunit Med15 Regulates Cell Morphology and Mating in Candida lusitaniae
Source: J Fungi (Basel). 2023 Mar 8;9(3):333. doi: 10.3390/jof9030333 (PMC10053558; doi:10.3390/jof9030333)
Supplement: Supplementary file 1 [file jof-09-00333-s001.zip › Table S3_ProtKOvsREC.xlsx]

## Sheet: 24 Proteins UP
Table S3. List of proteins distinctly abundant in the dpp3Δ mutant (KO), carrying the dpp3Δ and med15Δ mutations, compared to the reconstituted strain (REC) carrying the med15Δ mutation only.
We chose to analyze only proteins whose differential expression was statistical and greater or equal to 2 for the up-regulated proteins, or 0.5 for the down-regulated proteins.
The changes in protein profiles are attributable to dpp3 mutation.
Accession C. lusitaniae CBS6936	Description	C. albicansSC5314	Abundance Ratio: (KO) / (REC)	Abundance Ratio Adj. P-Value: (KO) / (REC)
OVF07409.1	putative mitochondrial import inner membrane translocase subunit [Clavispora lusitaniae]	TIM9	1000	2.92718e-16
OVF08874.1	putative fructose 1,6-bisphosphate 1-phosphatase [Clavispora lusitaniae]	FBP1	1000	2.92718e-16
OVF07634.1	putative increased rDNA silencing protein [Clavispora lusitaniae]	IRS4	1000	2.92718e-16
OVF07838.1	putative sporulation protein [Clavispora lusitaniae]	0	1000	2.92718e-16
OVF08573.1	putative S-adenosylmethionine-dependent methyltransferase [Clavispora lusitaniae]	0	1000	2.92718e-16
OVF11128.1	putative octanoyltransferase [Clavispora lusitaniae]	0	1000	2.92718e-16
OVF10590.1	putative GTP cyclohydrolase [Clavispora lusitaniae]	RIB1	1000	2.92718e-16
OVF05460.1	hypothetical protein A9F13_23g00781 [Clavispora lusitaniae]	0	1000	2.92718e-16
OVF08472.1	putative DNA primase large subunit [Clavispora lusitaniae]	PRI2	1000	2.92718e-16
OVF04342.1	putative ribonucleoside-diphosphate reductase [Clavispora lusitaniae]	RNR3	1000	2.92718e-16
OVF10767.1	putative NADH-ubiquinone oxidoreductase subunit [Clavispora lusitaniae]	0	1000	2.92718e-16
OVF11390.1	putative phosphatidate cytidylyltransferase [Clavispora lusitaniae]	PTH1	1000	2.92718e-16
OVF09946.1	putative annexin [Clavispora lusitaniae]	0	40.646	2.92718e-16
OVF10347.1	putative ditrans,polycis-polyprenyl diphosphate synthase [Clavispora lusitaniae]	RER2	30.625	2.92718e-16
OVF08021.1	putative allantoinase [Clavispora lusitaniae]	DAL1	27.522	2.92718e-16
OVF08995.1	putative calmodulin [Clavispora lusitaniae]	CMD1	4.175	2.92718e-16
OVF07723.1	hypothetical protein A9F13_11g00583 [Clavispora lusitaniae]	NAB3	2.547	0.000425782
OVF09254.1	putative 4,5-dioxygenase [Clavispora lusitaniae]	0	2.455	1.51232e-05
OVF11102.1	hypothetical protein A9F13_01g05621 [Clavispora lusitaniae]	FYV4	2.439	3.12682e-07
OVF08868.1	hypothetical protein A9F13_07g03597 [Clavispora lusitaniae]	0	2.416	0.00110265
OVF10073.1	putative mitochondrial import inner membrane translocase subunit [Clavispora lusitaniae]	TIM10	2.323	7.99128e-05
OVF09382.1	putative E2 ubiquitin-conjugating protein [Clavispora lusitaniae]	UBC4	2.222	6.77316e-08
OVF07005.1	putative pre-mRNA cleavage and polyadenylation factor I subunit [Clavispora lusitaniae]	0	2.07	0.000339455
OVF06578.1	hypothetical protein A9F13_20g00759 [Clavispora lusitaniae]	RXT3	2.024	0.00195487

## Sheet:  21 Proteins DOWN
Accession C. lusitaniae CBS6936	Description	C. albicans SC5314	Abundance Ratio: (KO) / (REC)	Abundance Ratio Adj. P-Value: (KO) / (REC)
OVF10542.1	putative pre-rRNA-processing protein [Clavispora lusitaniae]	0	0.477	0.00472142
OVF08550.1	putative phospho-2-dehydro-3-deoxyheptonate aldolase [Clavispora lusitaniae]	0	0.473	0.00151293
OVF06826.1	putative transcription initiation factor TFIID subunit [Clavispora lusitaniae]	0	0.461	0.000885083
OVF08718.1	putative AP-1-like transcription factor [Clavispora lusitaniae]	CAP1	0.443	1.24304e-06
OVF08812.1	hypothetical protein A9F13_07g02937 [Clavispora lusitaniae]	STU1	0.435	1.01998e-06
OVF08810.1	putative DNA polymerase alpha subunit [Clavispora lusitaniae]	0	0.393	5.21422e-05
OVF10510.1	putative Arf family GTPase [Clavispora lusitaniae]	ARF2	0.39	2.92718e-16
OVF09933.1	hypothetical protein A9F13_03g00561 [Clavispora lusitaniae]	0	0.252	5.72994e-09
OVF08170.1	putative apyrase [Clavispora lusitaniae]	0	0.032	2.92718e-16
OVF07956.1	putative phosphatidylinositol-3-phosphatase [Clavispora lusitaniae]	0	0.031	2.92718e-16
OVF09757.1	hypothetical protein A9F13_04g02574 [Clavispora lusitaniae]	TRY3	0.029	2.92718e-16
OVF10026.1	putative TFIIH/NER complex ATP-dependent 5'-3' DNA helicase subunit [Clavispora lusitaniae]	RAD3	0.028	2.92718e-16
OVF07962.1	putative beta-1,3-glucan linked protein [Clavispora lusitaniae]	PIR1	0.026	2.92718e-16
OVF06632.1	putative FG-nucleoporin [Clavispora lusitaniae]	NUP49	0.001	2.92718e-16
OVF11296.1	putative F1F0 ATP synthase subunit [Clavispora lusitaniae]	ATP18	0.001	2.92718e-16
OVF09599.1	putative long-chain fatty acid transporter [Clavispora lusitaniae]	ACB1	0.001	2.92718e-16
OVF11054.1	putative snoRNA-binding rRNA-processing protein [Clavispora lusitaniae]	PWP2	0.001	2.92718e-16
OVF11444.1	hypothetical protein A9F13_01g09625 [Clavispora lusitaniae]	MCU1	0.001	2.92718e-16
OVF10918.1	hypothetical protein A9F13_01g03553 [Clavispora lusitaniae]	0	0.001	2.92718e-16
OVF09569.1	putative glucan 1,3-beta-glucosidase [Clavispora lusitaniae]	XOG1	0.001	2.92718e-16
OVF07301.1	putative DNA-directed RNA polymerase core subunit [Clavispora lusitaniae]	0	0.001	2.92718e-16
