# Supplementary material for: Mediator Subunit Med15 Regulates Cell Morphology and Mating in Candida lusitaniae
Source: J Fungi (Basel). 2023 Mar 8;9(3):333. doi: 10.3390/jof9030333 (PMC10053558; doi:10.3390/jof9030333)
Supplement: Supplementary file 1 [file jof-09-00333-s001.zip › Table S4_ProtRECvsWT.xlsx]

## Sheet: 118 Proteins UP
Table S4. List of distinctly abundant proteins in the reconstituted strain (REC) harboring the med15Δ mutation, compared to the wild-type (WT) strain.					rboring
We chose to analyze only proteins whose differential expression was statistical and greater or equal to 2 for the up-regulated proteins, or 0.5 for the down-regulated proteins.
Accession C. lusitaniae CBS6936	Description	C. albicansSC5314	Abundance Ratio: (REC) / (WT)	Abundance Ratio Adj. P-Value: (REC) / (WT)
OVF07008.1	putative steryl acetyl hydrolase [Clavispora lusitaniae]	0	1000	2.45763e-16
OVF04693.1	hypothetical protein A9F13_26g00473 [Clavispora lusitaniae]	0	1000	2.45763e-16
OVF10593.1	hypothetical protein A9F13_02g04268 [Clavispora lusitaniae]	PHO81	1000	2.45763e-16
OVF10381.1	hypothetical protein A9F13_02g01870 [Clavispora lusitaniae]	0	1000	2.45763e-16
OVF09594.1	hypothetical protein A9F13_04g00693 [Clavispora lusitaniae]	0	1000	2.45763e-16
OVF05497.1	putative mitochondrial 54S ribosomal protein [Clavispora lusitaniae]	0	1000	2.45763e-16
OVF06202.1	putative FAD dependent oxidoreductase [Clavispora lusitaniae]	0	1000	2.45763e-16
OVF10559.1	putative apoptosis-inducing factor [Clavispora lusitaniae]	0	1000	2.45763e-16
OVF07838.1	putative sporulation protein [Clavispora lusitaniae]	0	1000	2.45763e-16
OVF07468.1	putative pH-response transcription factor [Clavispora lusitaniae]	RIM101	1000	2.45763e-16
OVF05121.1	putative glyoxalase [Clavispora lusitaniae]	GLX3	1000	2.45763e-16
OVF09279.1	putative mitochondrial carrier [Clavispora lusitaniae]	0	1000	2.45763e-16
OVF08956.1	putative NADPH-dependent methylglyoxal reductase [Clavispora lusitaniae]	GRP2	1000	2.45763e-16
OVF11366.1	putative arginine biosynthesis bifunctional protein [Clavispora lusitaniae]	ECM42	1000	2.45763e-16
OVF09023.1	putative DNA ligase [Clavispora lusitaniae]	0	1000	2.45763e-16
OVF08738.1	putative methyltransferase [Clavispora lusitaniae]	0	1000	2.45763e-16
OVF07215.1	putative proteasome component [Clavispora lusitaniae]	ECM29	1000	2.45763e-16
OVF11311.1	putative folic acid synthesis protein [Clavispora lusitaniae]	FOL1	1000	2.45763e-16
OVF10918.1	hypothetical protein A9F13_01g03553 [Clavispora lusitaniae]	0	1000	2.45763e-16
OVF07947.1	putative 2OG-Fe(II) oxygenase [Clavispora lusitaniae]	0	1000	2.45763e-16
OVF09386.1	putative catalase [Clavispora lusitaniae]	CAT1	157.417	2.45763e-16
OVF06842.1	hypothetical protein A9F13_17g00561 [Clavispora lusitaniae]	ZDS1	33.427	2.45763e-16
OVF07259.1	putative dol-P-Man:Man(5)GlcNAc(2)-PP-Dol alpha-1,3-mannosyltransferase [Clavispora lusitaniae]	0	32.457	2.45763e-16
OVF08224.1	putative peroxin [Clavispora lusitaniae]	PEX13	26.336	2.45763e-16
OVF10820.1	putative protein kinase [Clavispora lusitaniae]	CMK1	16.755	2.45763e-16
OVF06606.1	putative glucosidase 2 subunit [Clavispora lusitaniae]	ROT2	10.009	2.45763e-16
OVF07886.1	putative thiamine thiazole synthase [Clavispora lusitaniae]	THI4	7.045	2.45763e-16
OVF10329.1	putative guanine deaminase [Clavispora lusitaniae]	0	6.391	2.45763e-16
OVF08484.1	putative peroxisomal 2,4-dienoyl-CoA reductase [Clavispora lusitaniae]	ARD	6.05	7.8817e-12
OVF08385.1	putative bifunctional cysteine synthase/O-acetylhomoserine aminocarboxypropyltransferase [Clavispora lusitaniae]	MET15	5.3	5.03843e-10
OVF09536.1	hypothetical protein A9F13_05g03652, partial [Clavispora lusitaniae]	HYR3	4.993	2.16447e-14
OVF10350.1	putative 1,3-beta-glucanosyltransferase [Clavispora lusitaniae]	PGA4	4.85	6.43929e-14
OVF10412.1	putative peroxisomal acyl-coenzyme A thioester hydrolase [Clavispora lusitaniae]	0	4.615	5.17021e-06
OVF10362.1	hypothetical protein A9F13_02g01661 [Clavispora lusitaniae]	0	4.587	1.25091e-12
OVF08957.1	hypothetical protein A9F13_06g00836 [Clavispora lusitaniae]	PST2	4.57	2.14489e-08
OVF06967.1	putative alanine--glyoxylate aminotransferase [Clavispora lusitaniae]	0	4.526	3.27092e-10
OVF06837.1	putative carboxylic ester hydrolase [Clavispora lusitaniae]	0	4.424	9.10227e-09
OVF07175.1	putative protoplast secreted protein [Clavispora lusitaniae]	PST1	4.139	7.91534e-11
OVF11306.1	putative peroxisomal 2,4-dienoyl-CoA reductase [Clavispora lusitaniae]	0	4.108	4.20979e-10
OVF10711.1	putative nitric oxide dioxygenase [Clavispora lusitaniae]	YHB1	3.931	1.68718e-06
OVF09663.1	putative NADPH dehydrogenase [Clavispora lusitaniae]	0	3.924	1.74576e-06
OVF07011.1	putative formamidopyrimidine DNA glycosylase [Clavispora lusitaniae]	FPG1	3.895	0.000177696
OVF08570.1	putative malate synthase [Clavispora lusitaniae]	MLS1	3.768	4.07881e-07
OVF08352.1	putative D-lactate dehydrogenase [Clavispora lusitaniae]	DLD1	3.743	5.35281e-06
OVF08255.1	putative trimethyllysine dioxygenase [Clavispora lusitaniae]	0	3.487	3.81737e-08
OVF10232.1	putative protein phosphatase methylesterase [Clavispora lusitaniae]	0	3.471	0.000125581
OVF09466.1	putative DNA damage-inducible protein [Clavispora lusitaniae]	DDI1	3.449	3.63276e-07
OVF09569.1	putative glucan 1,3-beta-glucosidase [Clavispora lusitaniae]	XOG1	3.291	0.00359939
OVF04880.1	putative potassium-activated aldehyde dehydrogenase [Clavispora lusitaniae]	ALD6	3.288	2.57894e-07
OVF10187.1	putative acetyl-CoA C-acyltransferase [Clavispora lusitaniae]	POT1	3.273	4.74894e-07
OVF10474.1	putative multiple drug resistance-associated protein transporter [Clavispora lusitaniae]	MLT1	3.259	5.76942e-07
OVF10645.1	putative catalase [Clavispora lusitaniae]	CAT1	3.236	9.76198e-07
OVF07054.1	putative acetyl-coenzyme A synthetase [Clavispora lusitaniae]	ACS1	3.166	0.000598381
OVF06522.1	putative succinate-semialdehyde dehydrogenase [NADP(+)] [Clavispora lusitaniae]	UGA2	3.159	0.000792398
OVF04314.1	putative lysophosphatidic acid acyltransferase [Clavispora lusitaniae]	0	3.149	0.000930628
OVF09672.1	putative malate dehydrogenase [Clavispora lusitaniae]	MDH1	3.146	0.000221979
OVF05495.1	putative glycogenin-2 [Clavispora lusitaniae]	GLG2	3.022	0.0159736
OVF10958.1	putative sorbose reductase [Clavispora lusitaniae]	SOU1	2.993	0.000563922
OVF11070.1	putative CDP-alcohol phosphatidyltransferase class-I family protein [Clavispora lusitaniae]	0	2.99	0.000515798
OVF06199.1	putative peptide hydrolase [Clavispora lusitaniae]	AIF1	2.962	0.00232923
OVF07625.1	hypothetical protein A9F13_12g01705 [Clavispora lusitaniae]	0	2.923	0.0016951
OVF10712.1	putative 1-aminocyclopropane-1-carboxylate deaminase [Clavispora lusitaniae]	0	2.887	1.54069e-05
OVF07423.1	putative isocitrate dehydrogenase [NADP] [Clavispora lusitaniae]	IDP2	2.886	3.46917e-05
OVF06767.1	putative GTPase-activating protein [Clavispora lusitaniae]	GYP7	2.88	0.00855054
OVF10300.1	hypothetical protein A9F13_02g00968 [Clavispora lusitaniae]	0	2.842	0.0104377
OVF07672.1	putative solute carrier [Clavispora lusitaniae]	0	2.834	0.0145386
OVF08138.1	putative dodecenoyl-CoA isomerase [Clavispora lusitaniae]	ECI1	2.785	0.000390774
OVF08950.1	putative malate synthase [Clavispora lusitaniae]	MLS1	2.725	0.000372225
OVF08355.1	putative yeast-form wall protein [Clavispora lusitaniae]	YWP1	2.679	0.00348899
OVF10947.1	putative 2-deoxyglucose-6-phosphatase [Clavispora lusitaniae]	DOG1	2.669	0.0202799
OVF06713.1	putative glucosamine-6-phosphate isomerase [Clavispora lusitaniae]	NAG1	2.662	0.000696671
OVF06765.1	putative pyridoxine 4-dehydrogenase [Clavispora lusitaniae]	0	2.642	0.00343414
OVF09699.1	putative alpha/beta hydrolase family protein [Clavispora lusitaniae]	0	2.6	0.0338839
OVF09184.1	putative lysophospholipase [Clavispora lusitaniae]	PLB3	2.599	0.000736924
OVF10745.1	putative D-xylulose reductase [Clavispora lusitaniae]	0	2.583	0.0160415
OVF10708.1	putative transcriptional regulator [Clavispora lusitaniae]	0	2.564	0.000702677
OVF07836.1	putative methyltransferase [Clavispora lusitaniae]	0	2.552	0.00190892
OVF07144.1	putative D-arabinose 1-dehydrogenase (NAD(P)(+)) [Clavispora lusitaniae]	ARA1	2.552	0.00559958
OVF09779.1	putative sulfate adenylyltransferase [Clavispora lusitaniae]	MET3	2.549	0.00722285
OVF08535.1	putative lipid-binding protein [Clavispora lusitaniae]	PIL1	2.538	0.0077231
OVF09970.1	putative calmodulin-dependent protein kinase [Clavispora lusitaniae]	CMK2	2.536	0.000617448
OVF08857.1	putative glyoxylate reductase [Clavispora lusitaniae]	0	2.521	0.00618068
OVF10584.1	putative ESCRT-III subunit protein [Clavispora lusitaniae]	VPS20	2.512	0.0490006
OVF10895.1	hypothetical protein A9F13_01g03300 [Clavispora lusitaniae]	0	2.486	0.000874895
OVF08143.1	putative cytochrome b2 [Clavispora lusitaniae]	CYB2	2.483	0.0104894
OVF08979.1	putative trans-aconitate 3-methyltransferase [Clavispora lusitaniae]	0	2.475	0.00156618
OVF10652.1	putative bifunctional acetylglutamate kinase/N-acetyl-gamma-glutamyl-phosphate reductase [Clavispora lusitaniae]	ARG5,6	2.437	0.000913569
OVF10904.1	putative NADP-dependent alcohol dehydrogenase [Clavispora lusitaniae]	0	2.436	0.00519217
OVF08907.1	putative sepiapterin reductase [Clavispora lusitaniae]	0	2.433	0.0137445
OVF07511.1	putative peroxisomal adenine nucleotide transporter [Clavispora lusitaniae]	0	2.429	0.00443902
OVF10720.1	putative mitogen-activated protein kinase [Clavispora lusitaniae]	MKC1	2.429	0.00624246
OVF08731.1	putative l-iditol 2-dehydrogenase [Clavispora lusitaniae]	XYL2	2.393	0.0168093
OVF09655.1	hypothetical protein A9F13_04g01375 [Clavispora lusitaniae]	0	2.384	0.0422783
OVF06912.1	putative oxidoreductase [Clavispora lusitaniae]	0	2.372	0.0303462
OVF10382.1	putative phosphotransferase [Clavispora lusitaniae]	GLK1	2.355	0.020665
OVF09650.1	hypothetical protein A9F13_04g01309 [Clavispora lusitaniae]	0	2.342	0.00335408
OVF08516.1	putative galactose transporter [Clavispora lusitaniae]	HGT7	2.342	0.00873464
OVF08549.1	putative hydrolase [Clavispora lusitaniae]	0	2.319	0.006171
OVF10494.1	putative phosphotransferase [Clavispora lusitaniae]	0	2.297	0.028498
OVF09958.1	putative glutathione peroxidase [Clavispora lusitaniae]	0	2.274	0.0325197
OVF08401.1	hypothetical protein A9F13_08g00968 [Clavispora lusitaniae]	0	2.269	0.00502201
OVF09894.1	putative adenylyl-sulfate kinase [Clavispora lusitaniae]	MET14	2.256	0.0126054
OVF09652.1	putative peptide-methionine-S-sulfoxide reductase [Clavispora lusitaniae]	MXR1	2.255	0.0220256
OVF09965.1	putative glycerol-3-phosphate dehydrogenase [NAD(+)] [Clavispora lusitaniae]	GPD1	2.199	0.0480022
OVF10697.1	putative catechol O-methyltransferase [Clavispora lusitaniae]	0	2.176	0.0160415
OVF09021.1	putative bifunctional hydroxyacyl-CoA dehydrogenase/enoyl-CoA hydratase [Clavispora lusitaniae]	FOX2	2.175	0.0121606
OVF06593.1	putative DOCK-like protein [Clavispora lusitaniae]	DCK1	2.163	0.0131511
OVF08353.1	putative sulfite reductase subunit [Clavispora lusitaniae]	MET10	2.149	0.0499162
OVF11037.1	putative carnitine:acyl carnitine antiporter [Clavispora lusitaniae]	CRC1	2.115	0.0422783
OVF06984.1	putative cystathionine beta-lyase [Clavispora lusitaniae]	0	2.114	0.0338839
OVF06853.1	putative general transcriptional corepressor [Clavispora lusitaniae]	TCC1	2.113	0.0199756
OVF08050.1	putative nucleotide exchange factor [Clavispora lusitaniae]	SIL1	2.104	0.0451477
OVF08624.1	putative glycerophosphocholine phosphodiesterase [Clavispora lusitaniae]	GDE1	2.103	0.0303462
OVF07300.1	putative Gly-Xaa carboxypeptidase [Clavispora lusitaniae]	0	2.102	0.0216563
OVF07665.1	putative candidapepsin-9 [Clavispora lusitaniae]	SAP9	2.064	0.0433458
OVF06763.1	putative family 17 glucosidase [Clavispora lusitaniae]	MP65	2.05	0.0360764
OVF11013.1	putative cytochrome c oxidase assembly protein [Clavispora lusitaniae]	COX15	2.046	0.0329646
OVF10966.1	putative RHO GTPase-activating protein [Clavispora lusitaniae]	RGD1	2.027	0.035381

## Sheet:   33 Proteins DOWN
Accession C. lusitaniae CBS6936	Description	C. albicans SC5314	Abundance Ratio: (REC) / (WT)	Abundance Ratio Adj. P-Value: (REC) / (WT)	Abundance Ratio Variability [%]: (KO) / (WT)	Abundances (Grouped): WT	Abundances (Grouped): KO	Abundances (Grouped) CV [%]: WT	Abundances (Grouped) CV [%]: KO	Abundances (Normalized): F4: Sample, Replicate 1, WT	Abundances (Normalized): F5: Sample, Replicate 2, WT	Abundances (Normalized): F6: Sample, Replicate 3, WT	Abundances (Normalized): F7: Sample, Replicate 1, KO	Abundances (Normalized): F8: Sample, Replicate 2, KO	Abundances (Normalized): F9: Sample, Replicate 3, KO	Found in Sample: [S4] F4: Sample, Replicate 1, WT	Found in Sample: [S5] F5: Sample, Replicate 2, WT	Found in Sample: [S6] F6: Sample, Replicate 3, WT	Found in Sample: [S7] F7: Sample, Replicate 1, KO	Found in Sample: [S8] F8: Sample, Replicate 2, KO	Found in Sample: [S9] F9: Sample, Replicate 3, KO	# Protein Groups	Modifications
OVF09488.1	hypothetical protein A9F13_05g03069 [Clavispora lusitaniae]	RPS30	0.495	0.000705053	0.8	2.33159e+09	1.19576e+09	0.25	0.52	2.32215e+09	2.33159e+09	2.33258e+09	1188270995	1.19576e+09	1.20066e+09	High	High	High	High	High	High	1	Acetyl [K207]
OVF11145.1	putative ribosomal 40S subunit protein [Clavispora lusitaniae]	RPS14B	0.494	0.00111853	1.78	7.89561e+09	3.90705e+09	8.25	3.9	6.89169e+09	8.04706e+09	7.89561e+09	3.6509e+09	3.9108e+09	3.90705e+09	High	High	High	High	High	High	1	Acetyl [K55; K137; K183; K224; K245; K247; K260; K268]
OVF08199.1	putative ribosomal 60S subunit protein [Clavispora lusitaniae]	0	0.488	0.000358846	8.82	2.98984e+06	1.0613e+06	26.91	55.84	3.27898e+06	1.89138e+06	2.98984e+06	2.37837e+06	906183	1.0613e+06	Peak Found	High	High	High	Peak Found	Peak Found	1
OVF10578.1	putative glycerol-1-phosphatase [Clavispora lusitaniae]	RHR2	0.483	0.000769921	2.62	8.84065e+06	5.24299e+06	31.04	16.48	8.84065e+06	1.11337e+07	5.81351e+06	4.16114e+06	5.24299e+06	5.80493e+06	High	High	High	High	Peak Found	High	1
OVF08682.1	putative copper transport protein CTR3 [Clavispora lusitaniae]	0	0.477	0.000623047	31.7	989109	1.91937e+06	3.02	126.79	968217		1.01045e+06	448221	8.21909e+06		Peak Found	Not Found	Peak Found	High	High	High	1
OVF10262.1	putative ribosomal 60S subunit protein [Clavispora lusitaniae]	RPL14	0.474	0.000560771	0.66	2.7543e+08	1.29963e+08	12.07	2.42	2.47385e+08	3.14436e+08	2.7543e+08	1.29963e+08	1.336e+08	1.27327e+08	High	High	High	High	High	High	1	Acetyl [K540]; Acetyl [N-Term]
OVF11034.1	putative ribosomal 60S subunit protein [Clavispora lusitaniae]	0	0.472	6.96129e-07	0.17	4.74743e+07	1.08488e+07	8.02	9.65	4.74743e+07	5.00951e+07	4.26991e+07	1.15457e+07	9.52413e+06	1.08488e+07	High	High	High	Peak Found	High	High	1
OVF07573.1	putative mRNA splicing protein [Clavispora lusitaniae]	0	0.46	6.84902e-07	3.67	3.85331e+08	1.68639e+08	9.37	9.27	4.22331e+08	3.49995e+08	3.85331e+08	1.7969e+08	1.68639e+08	1.49295e+08	High	High	High	High	High	High	1
OVF10743.1	putative 5'-3' exoribonuclease 2 [Clavispora lusitaniae]	RAT1	0.446	5.10365e-05	1.43	9.03217e+07	3.14563e+07	8.52	11.13	9.03217e+07	9.68938e+07	8.16655e+07	3.14563e+07	2.63876e+07	3.27471e+07	High	High	High	High	High	High	1
OVF10073.1	putative mitochondrial import inner membrane translocase subunit [Clavispora lusitaniae]	TIM10	0.444	0.00055529	3.47	3.41918e+07	7.84878e+06	11.16	14.38	3.41918e+07	3.7899e+07	3.02843e+07	6.10177e+06	7.98906e+06	7.84878e+06	High	High	High	High	Peak Found	High	1
OVF09622.1	putative glyceraldehyde-3-phosphate dehydrogenase [Clavispora lusitaniae]	TDH3	0.429	8.37598e-05	0.03	1.87718e+08	6.80679e+07	7.33	4.25	1.69583e+08	1.96036e+08	1.87718e+08	6.80679e+07	7.11282e+07	6.53323e+07	High	High	High	High	High	High	1	Acetyl [K402; K409]
OVF07326.1	putative delta(12) fatty acid desaturase [Clavispora lusitaniae]	FAD2	0.424	4.6747e-09	1.39	3.23353e+07	1.20282e+07	67.6	66.38	7.88589e+07	2.24665e+07	3.23353e+07	31363271	9.96122e+06	1.20282e+07	High	Peak Found	High	High	Peak Found	Peak Found	1
OVF07577.1	putative cytochrome c oxidase subunit [Clavispora lusitaniae]	COX13	0.422	3.80004e-09	15.98	9.91767e+06	4.80598e+06	140.46	140.98		579423	1.69756e+08	1.21224e+08	190535		Not Found	High	High	High	Peak Found	High	1
OVF09603.1	putative ribosomal 40S subunit protein [Clavispora lusitaniae]	RPS28B	0.411	8.91478e-09	0	1.49798e+06	435345					1.49798e+06			435345	High	Peak Found	High	High	High	High	1
OVF08515.1	putative galactose transporter [Clavispora lusitaniae]	HGT7	0.411	3.25455e-05	0.99	4.72427e+06	1.13028e+06	21.67	23.95	3.41328e+06	5.31063e+06	4.72427e+06	952627	1.34107e+06		High	High	High	Peak Found	Peak Found	Not Found	1
OVF08114.1	putative phenylpyruvate decarboxylase [Clavispora lusitaniae]	ARO10	0.404	4.80582e-06	0.81	2.115e+07	5.77599e+06	25.66	21.92	2.115e+07	1.84299e+07	2.97935e+07	5.77599e+06	7.27573e+06	4.6939e+06	Peak Found	Peak Found	High	Peak Found	Peak Found	Peak Found	1	Acetyl [K243; K253]
OVF10686.1	putative ferric/cupric-chelate reductase [Clavispora lusitaniae]	CFL4	0.363	1.55405e-11	0.19	1.87794e+07	2.90192e+06	13.35	18.44	2.30947e+07	1.87794e+07	1.82023e+07	2.90192e+06	2.21341e+06	3.21398e+06	High	High	High	Peak Found	Peak Found	Peak Found	1
OVF07421.1	putative MICOS complex subunit [Clavispora lusitaniae]	0	0.362	6.54871e-06	0.18	2.05625e+08	2.42225e+07	10.95	12.17	2.24447e+08	2.05625e+08	1.80078e+08	2.42225e+07	2.32908e+07	2.9077e+07	High	High	High	High	High	High	1
OVF07472.1	hypothetical protein A9F13_13g01881 [Clavispora lusitaniae]	IRR1	0.35	4.90174e-06	0.16	4.11917e+07	3.21752e+06	8.62	14.44	4.11917e+07	4.57387e+07	3.86143e+07	2.5344e+06	3.21752e+06	3.35127e+06	High	High	High	Peak Found	Peak Found	Peak Found	1
OVF08206.1	putative bleomycin hydrolase [Clavispora lusitaniae]	LAP3	0.334	3.19304e-13	0.06	2.73771e+08	6.43546e+06	4.88	17.8	2.73771e+08	2.81157e+08	2.55537e+08	4906086	6.43546e+06	7.01434e+06	High	High	High	Peak Found	Peak Found	Peak Found	1	Acetyl [N-Term]
OVF08276.1	putative dioxygenase [Clavispora lusitaniae]	0	0.328	7.42481e-11	10.78	5.21588e+06	2.75831e+06	22.79	47.84	7.30781e+06	5.21588e+06	4.86409e+06	3.92256e+06	1.93961e+06		High	Peak Found	High	High	High	Not Found	1	Acetyl [N-Term]
OVF07713.1	putative high-affinity iron permease [Clavispora lusitaniae]	FTR1	0.23	2.45763e-16	5.13	829710	2.32809e+06	66.41		1.38111e+06		498455	2.32809e+06			High	Peak Found	Peak Found	High	Not Found	Peak Found	1
OVF09225.1	putative iron transport multicopper oxidase [Clavispora lusitaniae]	FET31	0.204	4.19593e-12	2.57	4.3096e+06	5.90331e+06	34.84		5.54222e+06		3.35112e+06	5.90331e+06			High	High	Peak Found	High	High	High	1
OVF10060.1	putative ribonuclease [Clavispora lusitaniae]	RBT7	0.122	2.45763e-16	2.38	5.34019e+06	5392113	82.15		1.03719e+07		2.7495e+06	5392113			High	Not Found	High	High	Not Found	Not Found	1
OVF06557.1	putative low-affinity Zn(2+) transporter [Clavispora lusitaniae]	ZRT2	0.121	2.45763e-16	0	2.39353e+06		58.84		1.38789e+06	4.60262e+06	2.39353e+06				High	High	High	Peak Found	Peak Found	Peak Found	1
OVF10166.1	putative phosphate transporter [Clavispora lusitaniae]	PHO84	0.064	2.45763e-16	0	1.89212e+06	942265	33.45		1.89212e+06	2.93446e+06	1.57017e+06	942265			High	High	High	High	High	Peak Found	1	Acetyl [K347]
OVF06590.1	putative small heat shock protein [Clavispora lusitaniae]	HSP21	0.001	2.45763e-16	0	3.42331e+06	7724531	78.58		6.24067e+06	773479	3.42331e+06	7724531			High	Peak Found	High	High	High	Not Found	1
OVF11041.1	hypothetical protein A9F13_01g04917 [Clavispora lusitaniae]	0	0.001	2.45763e-16	0	842993	768290	27.14		698826	1.17855e+06	842993	768290			Peak Found	Peak Found	High	High	High	High	1
OVF05460.1	hypothetical protein A9F13_23g00781 [Clavispora lusitaniae]	0	0.001	2.45763e-16	0	4.82195e+06	2.19173e+06	12.36		5.26346e+06	4.41748e+06				2.19173e+06	Peak Found	High	Not Found	High	High	High	1
OVF07409.1	putative mitochondrial import inner membrane translocase subunit [Clavispora lusitaniae]	TIM9	0.001	2.45763e-16	0	1.50751e+06	1.4693e+06	9.98		1.50751e+06	1.32344e+06	1.61595e+06	1.4693e+06			Peak Found	Peak Found	High	High	High	High	1
OVF08961.1	putative succinate dehydrogenase assembly factor [Clavispora lusitaniae]	0	0.001	2.45763e-16	0	1.63734e+06	2.6297e+06	21.94		1.41483e+06	2.15716e+06	1.63734e+06		2.6297e+06		Peak Found	High	Peak Found	Not Found	High	High	1
OVF11293.1	hypothetical protein A9F13_01g07854 [Clavispora lusitaniae]	0	0.001	2.45763e-16
OVF10324.1	putative regulator of V-ATPase in vacuolar membrane protein [Clavispora lusitaniae]	RAV2	0.001	2.45763e-16
